# Supplementary material for: Potential link between Fusobacterium enrichment and DNA methylation accumulation in the inflammatory colonic mucosa in ulcerative colitis
Source: Oncotarget. 2017 Jun 27;8(37):61917–26. doi: 10.18632/oncotarget.18716 (PMC5617474; doi:10.18632/oncotarget.18716)
Supplement: Supplementary file 2 [file oncotarget-08-61917-s002.xlsx]

## Sheet: Sheet1
Supplementary Table 1: List of chandidate genes analyzed in this study and primer sequences used in pyrosequencing
Assay name	Gene type	Forward primer (1st step PCR)	Reverse primer (1st step PCR)	Forward primer (2nd step PCR)	Reverse primer (2nd step PCR)	Sequencing primer
		sequence	sequence	sequence	sequence	sequence
MINT1	Type C	GGGTTGGAGAGTAGGGGAGTT	CCATCTAAAATTACCTCRATAACTTA	GGTTTTTTGTTAGYGTTTGTATTT	U-ATTAATCCCTCTCCCCTCTAAACTT	TTTAGTAAAAATTTTTTGGG
MINT2	Type C	GGAAAGTGTTAGAAAAATGTGTTGTAT	CCTTCCTACAATTAAACATCAATTATAT	GGAAAGTGTTAGAAAAATGTGTTGTAT	U-CCTTCCTACAATTAAACATCAATTATAT	GATTTTGGATTTTGTTAAAG
MINT12	Type C	GGATTAGGTTTTAGGGTTTAGAAG	AACCAAAACCATATCTAAATCAC	GGATTAGGTTTTAGGGTTTAGAAG	U-AACCAAAACCATATCTAAATCAC	GTTTTTTAGTAGATTGTGTT
MINT31	Type C	TGGTTTTAGTAAAGTGAGGG	AACCTAATAAATCACTCAATTC	TGGTTTTAGTAAAGTGAGGG	U-AACCTAATAAATCACTCAATTC	TGGTGATGGAGGTTATT
RASSF1A	Type C	GGGGGAGTTTGAGTTTATTGA	CTACCCCTTAACTACCCCTTCC	GGGGGAGTTTGAGTTTATTGA	U-CTACCCCTTAACTACCCCTTCC	GGGTAGTATTAGGTTGGAG
P16	Type C	AATTTGGTAGTTAGGAAGGTTGTA	CCCCCCTACCAACAAAAA	AATTTGGTAGTTAGGAAGGTTGTA	U-CCCCCCTACCAACAAAAA	GTATAGAGGAGGAAGGAAA
NEOUROG1	Type C	TTTGGAGAAGTTTTGGTTAGTTTAGTT	ACCCCCCAATATTTACATAATTTATACTC	TTTGGAGAAGTTTTGGTTAGTTTAGTT	U-ACCCCCCAATATTTACATAATTTATACTC	GAGAAGTTTTGGTTAGTTTA
TERT	Type C	TGTTGYGTAYGTGGGAAGTTT	AACCCTAAAACCCCAAAC	TGTTGYGTAYGTGGGAAGTTT	U-AACCCTAAAACCCCAAAC	TGGGAAGTTTTGGTTT
MGMT	Type C	TTGGTAAATTAAGGTATAGAGTTTT	AAACAATCTACGCATCCT	TTGGTAAATTAAGGTATAGAGTTTT	U-AAACAATCTACGCATCCT	GGAAGTTGGGAAGG
N33	Type A	GYGYGTGGAGGAGATATTGTTT	CATTCTACCTCCTTTTTCTTCTAT	GYGYGTGGAGGAGATATTGTTT	U-CATTCTACCTCCTTTTTCTTCTAT	GTTTTTTTAAGTAGTAGGTAAG
MYOD1	Type A	AATTAGGGGATAGAGGAGTATTGAAAG	ACAACCCTAAACRACTACACTTAACTC	GAAAGTTAGTTTAGAGGTGA	U-ACAACCCTAAACRACTACACTTAACTC	GAGGTTTGGAAAGGG
ER1	Type A	TGTGTTTTTTTTTTAGGTGG	AACCATCCCAAATACTTTAATA	TGTGTTTTTTTTTTAGGTGG	U-AACCATCCCAAATACTTTAATA	GGATACGGTTTGTATTTTG
HPP1	Type A	AGTTATTGGAGATTAAAATTTTATTAGG	AACTCTACCCCTTTCTTTCATTC	AGTTATTGGAGATTAAAATTTTATTAGG	U-AACTCTACCCCTTTCTTTCATTC	GAAGGAGGGTTTAGTTATGT
SFRP1	Type A	TGTTTTTTAAGGGGTGTTGA	CTCCRAAAACTACAAAACTAAAAT	TGTTTTTTAAGGGGTGTTGA	U-CTCCRAAAACTACAAAACTAAAAT	GTTTGGTTTTAGTAAAT
GARA2	Oher colon cancer genes	GGGGTTAGGAGGAGGAGTAAGAGA	ACCACTCCCCAACCCTTCC	GGGGTTAGGAGGAGGAGTAAGAGA	U-ACCACTCCCCAACCCTTCC	GGAGAGGTTGTTTTTAGTAG
IGF2	Oher colon cancer genes	GAGGATTAGGGAGGGAAATATAGT	CCCAAACCCCCAAATTATC	GAGGATTAGGGAGGGAAATATAGT	U-CCCAAACCCCCAAATTATC	AATGGTTATTTAGTTTTTAG
DPYS	Oher colon cancer genes	TTAGTTTTTTAGGGGGGAGGAGT	ACCCCCCAACTCTACCTCAAAC	TTAGTTTTTTAGGGGGGAGGAGT	U-ACCCCCCAACTCTACCTCAAAC	GTAGTATATGAGGTTAGGTTATAAAT
NKX2-5	Oher colon cancer genes	AGAGTAGGGTTGGGGAATATGG	CCCTCTCCTACCCCTTATACTCAA	AGAGTAGGGTTGGGGAATATGG	U-CCCTCTCCTACCCCTTATACTCAA	TAGGTGGGAGGTAGAA
DOK5	Oher colon cancer genes	GGAAAGGGTAGGGGTTGAA	TCCCCCACAACCTACTAAAAT	GGAAAGGGTAGGGGTTGAA	U-TCCCCCACAACCTACTAAAAT	TTTTTTTTTTAAAATAAGTTATTG
RARB2	Oher colon cancer genes	AGTTGGGTTATTTGAAGGTTA	TACCCAAACAAACCCTACTC	AAGTAGTAGGAAGTGAGTTGTTTAGA	U-CCCAAACAAACCCTACTC	TTTGAGGATTGGGATG
SLC16A12	Oher colon cancer genes	TAGAGGGAGAGGTGGTTTAGGTGAT	CACCCAAATTAAAATCCCAAACTC	TAGAGGGAGAGGTGGTTTAGGTGAT	U-CACCCAAATTAAAATCCCAAACTC	AAGGGTATTTTTTAAGGAAG
CDH13	Oher colon cancer genes	GYGAGGTGTTTATTTYGTATTTGT	AACCAACTTCCCAAATAAATCAAC	GYGAGGTGTTTATTTYGTATTTGT	U-AACCAACTTCCCAAATAAATCAAC	TGTTATGTAAAAYGAGGG
SPOCK2	Oher colon cancer genes	TAGAGGGAGGAGAGTTGAGGATAG	TCCACCTAAAAAAATCTTAACTTCTACAATA	TAGAGGGAGGAGAGTTGAGGATAG	U-TCCACCTAAAAAAATCTTAACTTCTACAATA	GGAGGAGAGTTGAGGATAG
LINE1	NA	TTTTGAGTTAGGTGTGGGATATA	AAAATCAAAAAATTCCCTTTC	TTTTGAGTTAGGTGTGGGATATA	U-AAAATCAAAAAATTCCCTTTC	GGGTGGGAGTGAT
U =biotin labeled universal primer tag: 5'-biotin-GGGACACCGCTGATCGTTTA
