# Supplementary material for: Potential link between Fusobacterium enrichment and DNA methylation accumulation in the inflammatory colonic mucosa in ulcerative colitis
Source: Oncotarget. 2017 Jun 27;8(37):61917–26. doi: 10.18632/oncotarget.18716 (PMC5617474; doi:10.18632/oncotarget.18716)
Supplement: Supplementary file 3 [file oncotarget-08-61917-s003.xlsx]

## Sheet: Sheet1
Supplementary Table 2: Comparison of methylated genes in FB-high, FB-low/neg methylation-low and FB-low/neg methylation-high groups
Elements only in FB-high group	Common elements in FB low/neg methylation-high	Common elements in FB-low/neg methylation-low	Common elements in all three groups	Common elements in FB-low/neg methylation-low	Elements only in FB-low/neg methylation-high group	Elements only in FB-low/neg methylation-low group
	and FB-high groups	and FB-low/neg methylation-high groups		and FB-high groups
ZNF639	PDIK1L	SATB2	TNIP2	RTF1	SYT5	RASGEF1B
ETV5	ZNF345	SOCS5	JOSD1	TP53INP2	CCDC106	TNFRSF1B
GABARAPL2	PLD1	FAM21C	TIGD3	ECHS1	DYNC1LI1	PACS1
PPP1R15A	EFNB2	ZNF583	ZNF92	ZFAND2A	ACTB	SIAH2
DYNLRB1	DIXDC1	STK19	TAF10	CHPF	SPRY4	CCND1
FBXO3	C5orf62	ARID3B	YIPF2	MRPS18A	TOX2	TNFRSF10A
ARL2BP	LIPG	FABP5	C7orf26	HAGHL	CLCN7	C12orf35
ZC3H8	DDX46	ALDH5A1	VPS54	ZNF761	DHH	PTK2B
C16orf75	ARSG	YWHAE	CNPY3	SSH2	BMS1	LTBP4
DAG1	C13orf38	METRNL	TFB1M		KEAP1	COL9A2
TMEM134	PPP1R2	DGAT1	HSF2		ITGA4	SNX4
NFXL1	CACNA2D2	CD38	DAXX		AGTRAP	ZNF432
TNFRSF10B	LPPR2	RAB1B	NET1		PPP1R16B	SCAP
RBM7	DCAF4	NICN1	PPIF		PCDH9	LOC729156
PLDN	CHCHD5	RLTPR	NFATC1		LOC729678	PCBP1
MTMR14	FLI1	TMEM63C	ARPC2		PROCA1	ZFP62
SOX12	FNDC3B	MYCBPAP	C9orf68		TRPC1	APOA1
PTS	ZNF703	COIL	WDR91		ELOVL5	HMGA1
TIPARP	ADO	UNC5CL	PRKCQ		ZNF7	SLC7A5P2
OMA1	PNPLA6	WIPI2	TSTD1		SFRS9	SEMA4B
C11orf75	HELZ	PIGU	MFSD2A		WBSCR27	EFHA1
FRMD6	ZNF287	NUDCD1	TSPAN4		TM9SF1	ICAM1
FADS1	CAST	SPTBN4	DHRS4L2		ASAH2B	PTEN
BUD31	TTC22	DDIT3	S1PR4		SLCO4C1	TRAM2
C12orf49	KCNQ5	KIAA0319	RASA3		C15orf29	EID3
NVL	ZNF43	MIER1	DCBLD1		SFMBT2	KHNYN
LATS2	CAND2	KIFC1	SNORD1C		EFTUD1	WDR90
HYOU1	BTBD11	C6orf106	TUBE1		WNT1	LY75
FXYD5	ZNF696	DLEU1	NFYA		ZNF629	SLC7A5
ZMPSTE24	ZNF829	PPHLN1	SSH3		MYEF2	BSCL2
MRPL30	ZEB1	FAM165B	NEFM		A1BG	MTHFD1L
C6orf129	SETD5	TMEM9	HHEX		C7orf10
PRDXDD1P	USP44	CDC20	RIC8B		RAD52
SUPT6H	ZSCAN18	UTP3	PLSCR3		CTPS
MXD1	EPHX4	C17orf82	UBL5		HIBADH
EIF2AK4	CCDC21	CLGN	RUFY1		ELOVL4
RAB11FIP1	ZNF790	MSH2	TRIM65		MCF2L2
UBE2CBP	NCOR1	CDKN2AIPNL	UEVLD		TGIF1
TRIO	RFESD	SEH1L	BMS1P4		ANKRD13B
ZNF252	ZFP28	EMILIN2	CS		CHST12
PPA1	CTBS	PRPF31	SNED1		ZNF461
BLOC1S2	PSTPIP2	HLA-B	RCAN3		PTPN9
ZNF440	C3orf52	MYCBP	ZBTB12		STBD1
ZNF672	PPM1M	SPON2	SND1		RRAGD
KDM4A	SURF1	PRDM8	CORO6		FHL3
RRM2B	CD247	BCAP29	COG1		SERPINE2
COX19	C12orf68	CCDC87	HS3ST3B1		DMC1
CLTCL1	P2RY1	AKAP10	FAM173B		CHST10
GRB2	BRUNOL6	MYOZ3	SRRM2		ELMO1
TMCO6	IL12RB2	PGGT1B	ACP1		COX5A
CLK2	ZNF74	SYCE2	TMEM121		FLII
CDH24	TTYH3	NFATC2	BRCA1		ST8SIA4
CCDC138	MLF1	C9orf163	SEMA6C		LOC401431
PRPF6	SH3BGR	DPP8	CCDC14		UBE2E2
CCDC9	FADS2	NR1D1	CASC4		CAMK4
UBE2D1	BCL11A	HIST1H4F	SHKBP1		NAT14
AGBL3	RPL9	RCSD1	PDE4C		ZNF570
ZNF776	C1orf198	C10orf116	NOL11		LRRC34
RPS24	CYP4F22	ONECUT1	SLC39A14		UTP11L
AGFG2	CUGBP2	PRKAR1B	PCGF6		PPIA
NDUFAF4	CMPK2	RAC1	ENSA		KIF6
TCIRG1	ZNF615	MAP4K2	SAV1		PLEKHA2
C20orf30	C4orf19	ACP5	PIGT		KIF17
RPL13AP5	VSIG10L	POLE2	MAP3K6		FGF14
LOC100268168	AKR1B1	SMARCAL1	PODXL2		VWDE
KIF3A	GLB1L3	RILP	UHRF1		TMED2
ECH1	ZNF677	SNORA52	NCOR2		KHDC1
CHD6	EMB	FAM38A	FGFRL1		ANK1
BAD	HDGFRP3	EML6	TSPAN3		ATP2B4
TAS1R1	QPCT	SFRS8	CDK2AP2		TTYH2
C19orf60	FHIT	EIF1	ZNF578		ALG10B
CYP51A1	NKPD1	SLC7A5P1	CAMK2G		KIF1B
SETBP1	HTATIP2	ZFHX3	SNX21		ZNF793
WASF2	IRF4	PFDN4	CAPN10		WHAMM
BLCAP	SLC25A23	LPCAT3	OAZ1		PPP2CB
UHRF1BP1	2016-03-06	DDIT4	KDM6B		EDARADD
NDUFA3	C7orf57	TK2	NR1I2		KCNK12
TYW1B	NOV	AURKAIP1	LOH12CR1		JAM2
SLC25A44	ALS2CR4	USP36	PLEKHG4		NKTR
EPC2	TADA1	MEN1	ZNF665		TBC1D2
DCHS1	B3GAT2	CMTM3	TTBK1		MRC2
UNG	SKAP1	CDC25B	PSAP		FCRLB
FKBP10	CRY1		ZNF717		UHRF2
GYG1	CCNI		CCDC159		CD46
ME3	TMEM101		GPS1		TRIM61
C3orf71	PPP3CC		ZNF529		C9orf119
COQ2	DRD3		TGFB1I1		PLXNC1
C5orf39	2016-09-13		PLD6		AFG3L2
SLC39A8	GORASP2		EPSTI1		DVL2
FLJ90757	ZNF502		ETHE1		PRKCH
VAMP5	PTPN13		POLR2I		ITCH
CYFIP2	NGLY1		NCAPH2		RECK
PRTN3	LOC255512		E2F7		GLOD4
ACTG1	KLC2		CFL2		HAX1
EIF4B	DGCR6		PIN1		RRP15
PARP11	CECR5		ZNF318		SYNE1
WDYHV1	PRELID2		C17orf97		SLC37A2
RPS10	LRRN1		MYO15B		WDR17
YWHAZ	C3orf25		AMPD3		PARVB
ZNF282	SLC29A2		ZNF600		ANKRD18A
HES7	HCN3		PLEKHH3		BNIP3
KCNK5	ZNF256		RASSF1		ETV1
MSTO1	INTS1		DISP2		HIGD1A
SCPEP1	ZNF259		DIDO1		BCAT1
PPIH	ZFP37		FAM108A1		JDP2
DSCR3	SPG20		HCG4P6		FAM8A1
CRCP	TSGA14		MAP2K2		FAM120B
KLHL11	TRIM45		C1orf59		GRPEL1
MRPL41	HNRNPK		CABYR		MRPS21
LENG8	EIF2C1		MIR564		DNAJC15
TFPT	ZNF528		ZNF511		SPOCK2
VRK3	SPDYA		DDA1		TLR2
TBC1D4	MYADM		ARFGAP1		WIPF1
LBX2	NUP160		BOLA1		FAM78A
C7orf23	RRBP1		ELL3		PPM1F
KIAA1967	PRDM5		ZNF597		CELSR2
RSBN1L	PER2		UQCRC1		HERC5
CCS	ZNF530		C2orf69		ZDBF2
TCF7	VPS37C		PDIA3		SYNPO
IVNS1ABP	SRF		F12		XKR6
TCEB1	RBM33		PRSS33		KRBA1
UBE2K	ZNF671		LOC440461		SLC43A3
NAA30	ATXN3		PLSCR2		FAM184A
SERINC1	GSTP1		POP4		ALG10
MED9	TTLL11		ITGAL		DENND4A
TGFBR3	ST3GAL6		RCN1		HPCAL1
RUSC2	SPRY2		FKBP8		SPOP
CNOT10	CASP7		GNG4		BEST4
GABARAP	SCD		EIF3F		SEMA4F
CDK4	C1orf88		SPRED3		PHF19
DMXL1	ZNF518B		MSC		WDR35
MTG1	DCP1B		CYB5A		SLC8A3
RPAP3	ZFP36L1		KLF6		KIF3C
SLC17A9	FGR		INA		KRCC1
ULK2	POMT2		SRC		NFE2L1
FAM105A	GNB4		MT2A		ZNF304
ZC3H10	UCHL3		PCGF3		ZNF274
ATXN1L	MSH6		MANEA		GRK7
HGSNAT	FAM175A		SDHA		PPP1R3B
SLC35A3	ATP5G2		ATP5D		C13orf27
APBA1	ZNF445		TRIM4		ZNF569
BMP8B	HEATR4		CLIP4		TWSG1
TPCN1	SLC6A6		CNOT7		FBRSL1
ERCC1	ESRP2		SEL1L		RASGRP2
CCDC102B	NR6A1		ANO8		CCDC61
PAFAH2	DNAJC3		COL23A1		PREX1
PPIL5	TIPIN		EXOC3		PRKCB
ABCC4	ZNF582		DAPK2		TMSB10
ABCB9	POLL		GNAS		NUP210
NDUFB7	LOC93622		MLLT1		CDKN2D
ZDHHC13	LPPR3		ESRRA		ZNF880
PI4K2A	LITAF		PITX1		ZNF614
KIAA1310	RHOB		GPR135		BCKDK
OSCP1	LRRC37B2		BSG		OXCT1
DZIP3	CES8		DCPS		CHST11
SEC16A	OAT		LOC286016		ZNF681
ERCC2	TSPYL3		RUNX1		MAK16
RPS6KA2	KDM3A		PAICS		MOSPD3
RNASET2	IQSEC1		EIF2S1		ARFGAP3
PAQR3	RNU6ATAC		NHLRC1		ROPN1L
CPT1A	VPS37B		FUZ		ST8SIA1
TMEM39B	FAM26F		C19orf66		KCNG3
ZNF33B	NFIX		CENPB		CBX7
HMGN3	IRX5		MKNK2
LSM1	GGA1		C7orf49
ADNP	MLLT10		C6orf35
ZBTB22	MIR210		ZNF783
KPNA2	RIOK3		CHRNE
UNC13B	MTMR3		GNB2L1
DOM3Z	HSDL1		C9orf9
GPATCH1	FYCO1		NHLRC4
CDK1	PEX10		SLC26A6
DENND2C	XKR9		PPDPF
ADC	HLA-A		DGAT2
BIRC6	NEGR1		POU6F1
DENND5A	CHD5		SNRPN
ACCS	PFKFB4		ADAMTS13
TMEM126B	HSPE1		DDX25
SNORA26	LAPTM4B		NHP2L1
RRAGC	ZNF771		MOCS3
INPP5A	NIPA1		LRPAP1
KLHL32	LRP12		GPD2
MIF	LIMD2		LDLRAD2
RPL26	C16orf70		RPS25
TTLL1	RGS9BP		NCRNA00085
UPF3A	GRIN1		FAM100A
JMJD6	EIF4G1		NT5DC3
GPR108	OPRL1		AKAP9
MICAL2	APBB1		CD47
FKBP2	MICA		CCDC39
XPOT	BAHCC1		NOM1
DGCR2	PRDX6		C11orf91
PDCD6IP	SUCLA2		MAD1L1
SLC26A11	RPL8		CAPN2
RP9P	ZCCHC24		ZNF470
B3GNT1	HPCAL4		C19orf57
EXOC1	ADAL		SH3BP5
SERTAD2	POM121L2		SLC2A11
STARD3	CDK2AP1		MSH5
C2orf63	CPNE8		CIRBP
H1FX	C3orf14		TMEM102
MRPL16	ATP2A1		C20orf20
STAT1	ACTN3		C10orf125
NCOA4	HBEGF		FKBP1A
RAD54B	SPEF2		C9orf116
IFT122	RNF141		MAL
TRAPPC10	SNX32		CPM
MAT2B	IRF5		C19orf76
AHR	ZNF788		FZD6
RFXAP	C1orf106		C20orf177
DUSP23	ANKLE1		ZNF767
USP1	GSTM3		PSIP1
AAAS	FAM35A		FAM50B
FLJ35220			FLJ44606
DNAJC21			MED31
SH2B1			PPP4R2
RBCK1			LYPD3
SETD4			RNF8
ABCF2			VILL
TRAPPC6B			MLX
FBXL15			ZNF319
THUMPD1			ZNF808
ARRB2			ATP5I
C4orf34			MED27
NQO2			IRAK3
CENPV			C18orf22
SEC14L1			LOC387646
MAN2B2			HIST1H2BK
DNAJB1			LOC400927
GSDMD			CMC1
TEX2			C17orf44
DCLRE1C			PCYT2
TCTN3			TMEM185B
NUDT21			CISD1
SLC25A28			ASB7
ITFG3			B3GNT7
NCRNA00081			URB2
HIST1H3A			SRP54
ZNF354A			PIP5K1C
C3orf39			KCNAB2
C9orf122			HAND1
ZDHHC23			KCNS1
GSTO2			CACNA1C
DEPDC7			HACE1
TERF2			SIRT1
SIN3A			TROAP
CLEC16A			GMCL1
SEMA7A			LOC100133991
CASP8AP2			RPS3A
CD58			TMPRSS9
PPIL4			ZDHHC20
PEX3			DNAJC10
TRIM41			SCARB1
SRP19			DFFA
ADAMTS17			PRR3
MAP3K14			ANKRD5
GSTM4			RPE
C6orf52			GUSB
DHX33			CYB5D2
USP4			SRRT
PGAP2			E2F6
NUMBL			CTDP1
CEBPZ			ZNF354C
YME1L1			AP3S1
LOC339290			KIAA1704
MCM8			APOA1BP
DPH2			TBC1D10C
TUBGCP5			GPR160
TMEM214			DPY19L2P2
SNAP29			BAT2
SUCLG1			NKAPL
ZC3H4			LOC91316
TYK2			ZNF492
ATP6V1F			LOC283663
STAT3			SAMM50
FAM84B			PAOX
NDUFB4			SCYL2
ZBTB11			ZNF837
KBTBD6			ZBTB45
METTL6			FOXP4
RNF214			RPS16
TMEM14C			ZADH2
CMBL			PLOD3
POR			HP1BP3
GAB2			C5orf37
HIST1H4H			FRG1B
NBR1			RGL2
SIAH1			RUNX2
TMEM65			CTSC
PWWP2B			PRDX1
API5			PFKFB3
RHOT2			LRRC61
TXNDC11			DHX36
AHDC1			SMC1B
CALU			SLFN11
CCDC109A			GABARAPL1
ERH			CPD
C16orf57			SLC22A5
MKRN2			PCMT1
SCIN			HMHA1
KIAA1370			LOC441046
TBC1D10A			ITPR3
FAM149B1			HM13
SREBF1			KLF1
ZNF200			HIST1H2AC
ZC3H14			S100A10
HSD17B8			C1orf113
SNX13			RPL10A
RPP21			XPNPEP3
RDH14			RPL37
CCDC113			PSME3
PLK4			TRANK1
C16orf59			FEM1A
SKP1			SFRS2B
PGBD2			BSN
ENKUR			PPFIA3
CDKL3			FRAT1
ARL6IP1			PLK3
AGAP11			LPIN1
LPXN			TJP2
KCTD5			GATA3
GALNT11			FLVCR1
CLUAP1			BTG2
ALDH4A1			ADAMTS10
ZNF394			CYP2U1
SDHC			SLC25A15
COQ3			KIAA0562
ZNF419			PDE6B
ZNF846			ITGB4
VASP			PLEKHB1
HSPA2			SNTB1
TUBB			SLC38A10
SLC16A1			TCTEX1D4
EXOC7			ZNF554
ZFP1			SH3PXD2A
KIAA0528			TPI1
PAF1			ZBTB1
NEIL2			HPDL
MFSD5			SYNCRIP
ERCC3			DNM1P35
OCIAD1			KCTD1
PCYT1A			MUDENG
ATP5J			PABPC4
C6orf173			BAT3
			PLAU
			KIAA1826
			REC8
			ANP32A
			RRP1B
			SEL1L3
			ALDOA
			CDK20
			RNPS1
			NEURL
			LOC100130522
			ZNF75A
			CCDC83
			SERHL
			PTMS
			ECHDC2
			FIP1L1
			RPS2P32
			RARA
			RNF207
			KCNA3
			ZNF815
			PARL
			TRIAP1
			RPP25
			C1orf228
			ZNF610
			DEPDC5
			VIM
			ACAT2
			C14orf126
			CYTH2
			CTSL1
			CNOT6
			SSBP3
			ICAM5
			MAP1LC3A
			VARS2
			STIM2
			TMUB1
			CALCOCO2
			ATN1
			UPP1
			PTMA
			ITM2B
			NECAB3
			EIF1AD
			RSU1
			GLI4
			SH2D3A
			RCCD1
			SLC16A3
			RHEB
			CGREF1
			CCDC48
			ZNF839
			PTPLAD2
			ANP32E
			CHST2
			CPT1C
			EGR2
			TRAK2
			SERINC4
			UCK1
			H3F3B
			PRR25
			IKZF1
			STOM
			CCDC126
			ZBTB48
			ATG2A
			CSTB
			VPS26B
			KHSRP
			SPI1
			HAUS6
			IRF7
			HCG11
			ABCA1
			NBPF3
			BIK
			UBAP2
			CCDC148
			PNPLA7
			CCDC124
			BAX
			YWHAQ
			HMGN1
			SKI
			CKS2
			ADSSL1
			C19orf22
			C7orf50
			DULLARD
			ATF4
			INPP5D
			RB1
			PLEKHA8
			WDR85
			SIPA1
			IGFBP4
			TAF4
			MEPCE
			HCG4
			KLHDC2
			ZXDC
			DPY19L4
			TM2D3
			UBE2QP1
			ZNF77
			ID2
			SESN3
			ANKMY1
			EZR
			WDR6
			PYROXD1
			HYAL2
			G3BP1
			GRB10
			KIAA0146
			NEK2
			PHRF1
			C17orf64
			LDOC1L
			NDUFS2
			AFAP1
			OSTC
			IRAK1BP1
			SLC37A4
			TGIF2
			GRIN2D
			ZNF148
			PIK3R2
			FAM66B
			DDAH2
			SCAMP5
			DUSP1
			HLA-C
			ARF5
			BTBD19
			GLT25D2
			ERF
			AP2M1
			SFT2D2
			DHRS1
			SYCE1L
			CDK10
			PLEKHF1
			LOC647979
			C16orf5
			HKR1
			HIST1H2BI
			FAM91A1
			TMEM167B
			TNK1
			WDR81
			MAP2K1
			LRTOMT
			DEDD2
			ARPC1B
			ATP6V1H
			ZNF559
			ZNF132
			LOC339524
			TOX
			HLA-H
			HIST1H3E
			MYOM2
			WRB
			TMOD3
			ARHGDIA
			TRPC4AP
			SLC2A9
			WDR8
			KIF22
			DUSP22
			PHIP
			MRPS24
			KIAA1522
			PHPT1
			ZNF513
			KCNQ4
			AIDA
			U2AF1
			PDZD8
			XPNPEP1
			RNF157
			DNAJA4
			HOXA4
			STX2
			SNX25
			TTLL7
			CDK5R1
			PRKAG1
			RNF13
			SOCS1
			RPS15
			ZNF549
			SLC5A5
			LYPLA1
			KIAA0495
			ZFYVE28
			AP3B2
			ZNF575
			LPAR2
			C10orf88
			SPPL2A
			TMPRSS8
			DPH1
			MAMSTR
			ARF6
			AMDHD2
			EMP3
			LRP3
			RASL11B
			BTBD7
			WDR66
			KLHL24
			SNX27
			C1orf200
			MGC23284
			DUS1L
			MEST
			FAM173A
			MPPE1
			RTEL1
			SNN
			HLA-F
			PIK3CD
			TM7SF3
			AKAP8
			GFI1
			ZPBP2
			FNDC3A
			SH2D4B
			ZNF487
			NUP50
			ZNF322A
			APITD1
			L3MBTL
			SLCO5A1
			RPS28
			TYMP
			FAHD1
			AHRR
			SYNGR2
			HLA-E
			FAM66C
			PSMD11
			FAM195A
			ITPKA
			KIAA1609
			C11orf2
			DSE
			UNKL
			TM7SF2
			GRIN2C
			PEX6
			WNT3A
			FAM159A
			HLCS
			TRABD
			TLR5
			WDR47
			CCDC59
			CBY3
			HLA-L
			LOC282997
			TMEM201
			CHRAC1
			EEF2
			ATP6V0C
			PALB2
			DTWD2
			MOCOS
			RCOR1
			RHBDD2
			ADRBK1
			MIER2
			UNC45A
			SNX18
			GLRX2
			NUPL1
			KLF16
			SGEF
			DNMT3A
			ELP2P
			ERICH1
			WBP2NL
			SBNO2
			SNRPA1
			C16orf38
			GNAT1
			PIK3R5
			EHD3
			PNKD
			RAC3
			KLHL35
			YPEL1
			PPT2
			NSA2
			NAPRT1
			SGCE
			SEPHS2
			KLHDC7B
			DNM1
			SLC25A33
			ZPBP
			RASD2
			RUSC1
			RPL39L
			KCNQ1OT1
			SMAD3
			TRIM59
			KIAA0895L
			PKD2L2
			LTB4R2
			ZNF418
			SNORD54
			ZNF329
			POLR1D
			CHEK2
			ENG
			ADORA3
			GLIPR1L2
			C2orf52
			ZFR
			TFAP2E
			FLCN
			ZNHIT2
			MICB
			PRSS36
			CRIP1
			PYCR2
			PIP5K1A
			KIAA1383
			MPDU1
			STK40
			MDM4
			B3GALT4
			RALBP1
			NOB1
			ABCB6
			CD81
			ZDHHC16
			JMJD8
			ZNF281
			ZNF83
			CCDC46
			SENP5
			PRIC285
			ZNF296
			SP2
			RNH1
			ARL4A
			PTP4A2
			PEX7
			ISL2
			ARHGEF19
			PDCD5
			IRS2
			THSD1P
			FRMD8
			C1orf86
			RIF1
			DECR2
			PRKCZ
			RPL13
			ATAD3A
			NR1D2
			SCNN1A
			C3orf67
			MFSD10
			PTGES2
			HDAC4
			STX1B
			LIPE
			DRG1
			CYB5RL
			HRAS
			MKRN1
			NOP14
			FBXL18
			EIF2AK2
			ABT1
			APOLD1
			FZD8
			ZNF138
			MT1F
			ANKRD23
			WAC
			APBB1IP
			FOXRED2
			LOC284023
			CHMP1A
			MGC70857
			SNORA39
			KLHL21
			PTPRCAP
			ZNF331
			ARL4C
			FIGNL2
			IL4I1
			IL17C
			HRH2
			FAM53A
			VPS45
			FOXK1
			ARL13B
			XYLT2
			CEP164
			CHD9
			BTBD6
			FIGNL1
			C6orf64
			ITPKB
			HNRNPF
			ITGB7
			PCID2
			FZD7
			MAEA
			ZNF786
			KRTCAP3
			ISG15
			STXBP2
			ZNF701
			ADK
			HSPA14
			ATF7IP
			BZRAP1
			LRRC23
			TMC4
			C1orf107
			LYL1
			TMEM110
			CBX4
			RANBP1
			FTL
			MIR639
			PRDM7
			FAM103A1
			2016-03-03
			LTBP3
			LOC391322
			HSD11B1L
			TAF3
			IMP4
			SPTBN1
			WDR59
			TXNRD1
			STMN3
			DDX41
			LMTK3
			TDG
			UBB
			CORO1C
			TSSK6
			ATXN1
			PTPRN2
			C9orf139
			LIN7B
			TRPS1
			RASGRP1
			SARM1
			PLK1
			ADCK4
			MST1R
			RHOF
			ZNF321
			C9orf91
			GEMIN7
			GMPPA
			LOC348840
			KDM2B
			BTG3
			C6orf154
			C12orf62
			CCDC134
			RASSF2
			HSD17B1
			RALGAPA2
			ALS2CL
			EML3
			GCC1
			PHF13
			ARRDC2
			MPRIP
			TRIM2
			ANUBL1
			OGG1
			REPIN1
			CTU1
			MTHFD2
			GPX1
			IGF2BP1
			ZC3HAV1L
			RINL
			GLTSCR2
			HIST1H3C
			KCTD11
			MPO
			SLC29A4
			ACER2
			ZNF35
			EFEMP2
			SLC39A4
			FERMT3
			ZNF611
			PLCL2
			PTBP1
			GTPBP3
			HIST1H2AI
			ATL3
			FLOT1
			ADCY4
			C17orf79
			DGKE
			SPN
			ATG9B
			TMEM220
			TNPO2
			CDC10L
			COL1A1
			ADHFE1
			PDXK
			RPS6KA1
			ZNF670
			CCNI2
			SENP2
			NFYC
			P2RX6
			DPEP2
			ESPN
			DEXI
			PC
			CCDC88B
			RNF126
			CNP
			MGMT
			SUPT7L
			POFUT2
			ST3GAL4
			AMIGO3
			VTI1B
			DUSP2
			E2F5
			ZFPM1
			KIAA2013
			NOLC1
			AXIN1
			C8orf33
			IGF1R
			CCNJ
			ISPD
			IFFO1
			CCDC88C
			CARD9
			SNORD46
			OR2L13
			LTB
			TOMM7
			SLC19A2
			STAG3
			CHADL
			C16orf86
			UBE2L6
			ZNF706
			CRELD2
			TOMM40
			LINGO3
			MBP
			PLEC1
			C7orf41
			CLSTN1
			NAPSA
			ZCCHC17
			TSPYL5
			RAP1B
			SUMO3
			EI24
			TRAPPC5
			TNFSF9
			TRAPPC9
			PLCG2
			CPNE3
			TNRC18
			PHF11
			ANKRD36B
