# Supplementary material for: Potential link between Fusobacterium enrichment and DNA methylation accumulation in the inflammatory colonic mucosa in ulcerative colitis
Source: Oncotarget. 2017 Jun 27;8(37):61917–26. doi: 10.18632/oncotarget.18716 (PMC5617474; doi:10.18632/oncotarget.18716)
Supplement: Supplementary file 4 [file oncotarget-08-61917-s004.xlsx]

## Sheet: Supplementary Table 2.
Supplementary Table 3: Summary of gene ontology analysis using methylated genes in specific groups
1. Gene ontology analysis using methylated genes exclusively in FB-high groups
Category	Term	Count	%	PValue	Genes	List Total	Pop Hits	Pop Total	Fold Enrichment	Bonferroni	Benjamini	FDR
GOTERM_MF_1	GO:0003824~catalytic activity	117	3.28744	0.00508078	SCPEP1, HGSNAT, DZIP3, RNF214, CMBL, GSTM4, CLK2, DHX33, OMA1, NQO2, RPP21, SUCLG1, USP1, NEIL2, PARP11, CDKL3, POR, DCLRE1C, NVL, PI4K2A, YME1L1, DYNLRB1, EIF2AK4, SUPT6H, ME3, PAFAH2, CYP51A1, RRM2B, RRAGC, TUBB, VRK3, NAA30, B3GNT1, PPIL4, ALDH4A1, PCYT1A, ZMPSTE24, FBXO3, PPIL5, UBE2D1, AGBL3, ABCB9, KIF3A, UBE2CBP, DUSP23, TRIO, PPA1, PPIH, PLK4, ULK2, RHOT2, TGFBR3, RAD54B, ABCF2, CRCP, TTL…	278	5198	15136	1.22551	0.0399308	0.0399308	2.75007
GOTERM_MF_1	GO:0005488~binding	242	6.79966	0.0330182	HMGN3, DZIP3, ZNF639, C16ORF75, H1FX, RNF214, RFXAP, ACTG1, SIN3A, ZNF776, GAB2, MTG1, CLK2, SEMA7A, KCNK5, DHX33, ZNF394, LSM1, CDH24, TFPT, RPP21, SUCLG1, SKP1, DCLRE1C, RPS10, YME1L1, ATXN1L, UNC13B, EIF2AK4, SUPT6H, CYP51A1, DAG1, CALU, VRK3, SERINC1, KBTBD6, ZMPSTE24, RPS24, ZC3H14, AGBL3, TCF7, KIF3A, TRIO, PPA1, KIAA0528, UPF3A, HYOU1, CD58, TGFBR3, RAD54B, CLTCL1, BMP8B, AHDC1, ABCF2, WAS…	278	12531	15136	1.05147	0.235555	0.125674	16.7908
2. Gene ontology analysis using methylated genes in the common elements in FB-low/neg methylation-high and FB-high groups
Category	Term	Count	%	PValue	Genes	List Total	Pop Hits	Pop Total	Fold Enrichment	Bonferroni	Benjamini	FDR
GOTERM_MF_1	GO:0005488~binding	148	8.31928	0.00960987	CAST, ZNF582, FHIT, MICA, EIF2C1, C16ORF70, ZNF829, NOV, GSTM3, RNF141, FLI1, SLC25A23, TRIM45, SH3BGR, BAHCC1, ZNF445, CRY1, DNAJC3, NEGR1, ZNF43, POLL, PLD1, EFNB2, ZNF790, HLA-A, ZNF502, ACTN3, ZNF788, RIOK3, LRP12, MLLT10, PRDM5, RFESD, PFKFB4, DRD3, LITAF, FGR, TIPIN, TADA1, SRF, ZNF615, CMPK2, IL12RB2, TTYH3, DDX46, HNRNPK, ZNF696, GORASP2, RPL9, P2RY1, RPL8, ZNF74, HSPE1, HCN3, DIXDC1, ZNF…	165	12531	15136	1.08344	0.0832377	0.0832377	5.40564
GOTERM_MF_1	GO:0030528~transcription regulator activity	24	1.34907	0.0596336	HTATIP2, IRX5, LITAF, ZNF287, NR6A1, TADA1, NFIX, ZEB1, SRF, ZNF345, SKAP1, ZFP37, ZFP36L1, FLI1, IRF5, MLLT10, BCL11A, PRDM5, CAND2, ZNF445, ZSCAN18, IRF4, NCOR1, ZNF256	165	1512	15136	1.45608	0.424992	0.241707	29.802
3. Gene ontology analysis using methylated genes in the common elements in FB-low/neg methylation-low and FB-low/neg methylation-high groups
Category	Term	Count	%	PValue	Genes	List Total	Pop Hits	Pop Total	Fold Enrichment	Bonferroni	Benjamini	FDR
GOTERM_MF_1	GO:0005488~binding	54	7.88321	0.0226678	KIFC1, ZNF583, AURKAIP1, RAB1B, MEN1, MIER1, SFRS8, EIF1, SPON2, PRPF31, SATB2, ALDH5A1, PIGU, UNC5CL, C9ORF163, HLA-B, SOCS5, DDIT3, PRDM8, CD38, DGAT1, SMARCAL1, PFDN4, UTP3, ONECUT1, MAP4K2, ACP5, AKAP10, COIL, TK2, POLE2, NR1D1, RAC1, HIST1H4F, MYCBP, NFATC2, STK19, PGGT1B, RILP, MSH2, SPTBN4, ARID3B, SYCE2, CDC20, MYOZ3, EMILIN2, YWHAE, CDC25B, CLGN, PRKAR1B, MYCBPAP, ZFHX3, CMTM3, FABP5	58	12531	15136	1.12458	0.148282	0.148282	11.1486
4. Gene ontology analysis using methylated genes in the common elements in all three groups
Category	Term	Count	%	PValue	Genes	List Total	Pop Hits	Pop Total	Fold Enrichment	Bonferroni	Benjamini	FDR
GOTERM_MF_1	GO:0005488~binding	628	6.65536	0.00139565	HRAS, LTBP3, RPL13, RUSC1, VPS54, SYNCRIP, SHKBP1, MAMSTR, HMHA1, MAP3K6, ISG15, HIST1H2BK, GRIN2C, GRIN2D, HIST1H2BI, MED27, STAG3, TIGD3, DHX36, DDAH2, KIAA0562, BSG, C6ORF35, PCID2, VPS45, RCOR1, PIK3CD, PTBP1, BTBD7, BTBD6, BSN, GRB10, RPS16, ZNF783, SCYL2, ZNF786, EIF2S1, RPS15, ZNHIT2, TRAPPC5, TGIF2, MST1R, EIF2AK2, IRAK1BP1, ZNF611, TNRC18, ZNF132, NHP2L1, ZNF610, ZNF77, PABPC4, ZNF511, A…	723	12531	15136	1.04917	0.0166198	0.0166198	0.894517
5. Gene ontology analysis using methylated genes in the common elements in FB-low/neg methylation-low and FB-high groups
Category	Term	Count	%	PValue	Genes	List Total	Pop Hits	Pop Total	Fold Enrichment	Bonferroni	Benjamini	FDR
GOTERM_MF_1	0 chart records	NA	NA	NA	NA	NA	NA	NA	NA	NA	NA	NA
6. Gene ontology analysis using methylated genes only in FB-low/neg methylation-high group
Category	Term	Count	%	PValue	Genes	List Total	Pop Hits	Pop Total	Fold Enrichment	Bonferroni	Benjamini	FDR
GOTERM_MF_1	0 chart records	NA	NA	NA	NA	NA	NA	NA	NA	NA	NA	NA
7. Gene ontology analysis using methylated genes only in FB-low/neg methylation-low group
Category	Term	Count	%	PValue	Genes	List Total	Pop Hits	Pop Total	Fold Enrichment	Bonferroni	Benjamini	FDR
GOTERM_MF_1	0 chart records	NA	NA	NA	NA	NA	NA	NA	NA	NA	NA	NA
